# Supplementary material for: Neuron-specific enolase in patients with acute and chronic schizophrenia, diversity of approaches: marker of neuronal death, neurodegeneration or neurodevelopmental theory in schizophrenia? a single-center case-control study
Source: Front Psychiatry. 2025 May 6;16:1520192. doi: 10.3389/fpsyt.2025.1520192 (PMC12089130; doi:10.3389/fpsyt.2025.1520192)
Supplement: Supplementary file 1 [file DataSheet1.csv]

ID	GRUPA	GRUPA2	Płeć	Data	NSE	NSE-norma	Wiek	Wiek10	Choroby współistniejące	ChorobyWspółistniejące	Nadciśnienie tętnicze	Cukrzyca	Nieprawidłowa tolerancja glukozy	Hipercholesterolemia	Miażdżyca	Migotanie przedsionków	Choroby tarczycy	Padaczka	Choroby mózgu	Wady rozwojowe wrodzone	Inne	COVID-19	COVID-19-Kiedy	Leukocyty	LeukocytyNorma	Erytrocyty	ErytrocytyNorma	Hemoglobina	HemoglobinaNorma	MCV	MCVNorma	MCH	MCHNorma	Płytki krwi	PlytkiKrwiNorma	PCT	PCTNorma	Glukoza	GlukozaNorma	Kreatynina	KreatyninaNorma	Na	NaNorma	K	KNorma	AST	ASTNorma	ALT	ALTNorma
162	kontrolna	kontrolna	Kobieta		12,7	norma	48	40-49 lat
164	kontrolna	kontrolna	Kobieta		14,2	norma	61	60-69 lat
121	kontrolna	kontrolna	Kobieta		13,1	norma	21	20-29 lat
129	kontrolna	kontrolna	Kobieta		13,4	norma	45	40-49 lat
130	kontrolna	kontrolna	Kobieta		11,8	norma	49	40-49 lat
131	kontrolna	kontrolna	Kobieta		12,8	norma	50	50-59 lat
132	kontrolna	kontrolna	Kobieta		8,75	norma	23	20-29 lat
133	kontrolna	kontrolna	Kobieta		9,77	norma	37	30-39 lat
134	kontrolna	kontrolna	Kobieta		11	norma	44	40-49 lat
135	kontrolna	kontrolna	Kobieta		13,1	norma	50	50-59 lat
136	kontrolna	kontrolna	Kobieta		13,2	norma	21	20-29 lat
137	kontrolna	kontrolna	Kobieta		11,4	norma	22	20-29 lat
138	kontrolna	kontrolna	Kobieta		11,8	norma	27	20-29 lat
122	kontrolna	kontrolna	Kobieta		12,5	norma	50	50-59 lat
139	kontrolna	kontrolna	Kobieta		14,4	norma	27	20-29 lat
140	kontrolna	kontrolna	Kobieta		10,9	norma	48	40-49 lat
141	kontrolna	kontrolna	Kobieta		9,96	norma	45	40-49 lat
142	kontrolna	kontrolna	Kobieta		11,3	norma	26	20-29 lat
143	kontrolna	kontrolna	Kobieta		9,74	norma	43	40-49 lat
144	kontrolna	kontrolna	Kobieta		11,2	norma	24	20-29 lat
145	kontrolna	kontrolna	Kobieta		9,23	norma	25	20-29 lat
146	kontrolna	kontrolna	Kobieta		13,9	norma	54	50-59 lat
147	kontrolna	kontrolna	Kobieta		9,48	norma	22	20-29 lat
148	kontrolna	kontrolna	Kobieta		12,9	norma	22	20-29 lat
123	kontrolna	kontrolna	Kobieta		10,7	norma	21	20-29 lat
149	kontrolna	kontrolna	Kobieta		10,2	norma	23	20-29 lat
150	kontrolna	kontrolna	Kobieta		11,4	norma	31	30-39 lat
151	kontrolna	kontrolna	Kobieta		10,1	norma	21	20-29 lat
152	kontrolna	kontrolna	Kobieta		12,7	norma	52	50-59 lat
153	kontrolna	kontrolna	Kobieta		11,6	norma	49	40-49 lat
154	kontrolna	kontrolna	Kobieta		10,2	norma	24	20-29 lat
155	kontrolna	kontrolna	Kobieta		14,2	norma	24	20-29 lat
156	kontrolna	kontrolna	Kobieta		10,3	norma	23	20-29 lat
157	kontrolna	kontrolna	Kobieta		11,7	norma	59
158	kontrolna	kontrolna	Kobieta		12,5	norma	75	70-79 lat
124	kontrolna	kontrolna	Kobieta		11,7	norma	21	20-29 lat
159	kontrolna	kontrolna	Kobieta		15,7	powyżej normy	47	40-49 lat
125	kontrolna	kontrolna	Kobieta		9,87	norma	25	20-29 lat
126	kontrolna	kontrolna	Kobieta		13,4	norma	44	40-49 lat
127	kontrolna	kontrolna	Kobieta		9,9	norma	39	30-39 lat
128	kontrolna	kontrolna	Kobieta		8,6	norma	37	30-39 lat
163	kontrolna	kontrolna	Kobieta		13,8	norma	45	40-49 lat
160	kontrolna	kontrolna	Kobieta		12,7	norma	48	40-49 lat
161	kontrolna	kontrolna	Mężczyzna		14,7	norma	60	60-69 lat
174	kontrolna	kontrolna	Mężczyzna		10	norma	34	30-39 lat
175	kontrolna	kontrolna	Mężczyzna		15,5	norma	63	60-69 lat
179	kontrolna	kontrolna	Mężczyzna		12,4	norma	86	80-89 lat
177	kontrolna	kontrolna	Mężczyzna		10,3	norma	29	20-29 lat
173	kontrolna	kontrolna	Mężczyzna		9,96	norma	28	20-29 lat
180	kontrolna	kontrolna	Mężczyzna		10	norma	46	40-49 lat
166	kontrolna	kontrolna	Mężczyzna		10,3	norma	22	20-29 lat
167	kontrolna	kontrolna	Mężczyzna		12,7	norma	23	20-29 lat
168	kontrolna	kontrolna	Mężczyzna		11,6	norma	22	20-29 lat
169	kontrolna	kontrolna	Mężczyzna		10	norma	28	20-29 lat
170	kontrolna	kontrolna	Mężczyzna		14,1	norma	22	20-29 lat
171	kontrolna	kontrolna	Mężczyzna		11,3	norma	51	50-59 lat
165	kontrolna	kontrolna	Mężczyzna		10,9	norma	47	40-49 lat
172	kontrolna	kontrolna	Mężczyzna		12,4	norma	23	20-29 lat
176	kontrolna	kontrolna	Mężczyzna		12,7	norma	32	30-39 lat
178	kontrolna	kontrolna	Mężczyzna		13,1	norma	72	70-79 lat
41	schizofrenia	kliniczna	Mężczyzna	08.30.2023	9,35	norma	30	30-39 lat	Nie podaje	nie	0	0	0	0	0	0	0	0	0	0	0	0		8	norma	5,56	norma	16,2	norma	86,2	norma	33,8	norma	299	norma	0,3	norma	103,38	powyżej normy	1	norma	143	norma	4,56	norma	51	powyżej normy	20	norma
24	schizofrenia	kliniczna	Kobieta	09.29.2023	8,26	norma	30	30-39 lat	Nie podaje	nie	0	0	0	0	0	0	0	0	0	0	0	0		7,1	norma	5,62	powyżej normy	17,1	powyżej normy	92,3	norma	30,4	norma	295	norma	0,26	norma	97,42	norma	0,94	powyżej normy	140	norma	4,68	norma	9	norma	8	norma
5	schizofrenia	kliniczna	Kobieta	08.10.2023	5,18	norma	45	40-49 lat	Astma oskrzelowa	tak	0	0	0	0	0	0	0	0	0	0	1	0		7	norma	3,79	norma	11,6	poniżej normy	91,8	norma	30,6	norma	215	norma	0,21	norma	95,95	norma	0,47	poniżej normy	137	norma	4,47	norma	10	norma	7	norma
11	schizofrenia	kliniczna	Kobieta	08.22.2023	11,4	norma	72	70-79 lat	CA jgb, NT, niedoczynność tarczycy	tak	1	0	0	0	0	0	1	0	0	0	1	0		4,5	norma	3,04	poniżej normy	9,3	poniżej normy	89,1	norma	30,6	norma	264	norma	0,24	norma	90,09	norma	0,74	norma	140	norma	4,34	norma	24	norma	31	norma
35	schizofrenia	kliniczna	Mężczyzna	08.24.2023	13,9	norma	40	40-49 lat	Nie podaje	nie	0	0	0	0	0	0	0	0	0	0	0	1	powyżej roku	5,9	norma	5,11	norma	15	norma	83,3	norma	29,4	norma	194	norma	0,18	norma	95,27	norma	0,73	norma	141	norma	4,14	norma	33	norma	37	norma
47	schizofrenia	kliniczna	Mężczyzna	09.15.2023	7,87	norma	40	40-49 lat	Nie podaje	nie	0	0	0	0	0	0	0	0	0	0	0	0		10,1	powyżej normy	4,68	norma	16,1	norma	99,4	powyżej normy	34,3	powyżej normy	231	norma	0,24	norma	92,42	norma	0,85	norma	140	norma	4,6	norma	13	norma	11	norma
15	schizofrenia	kliniczna	Kobieta	08.23.2023	9,65	norma	39	30-39 lat	Cukrzyca t2, hipercholesterolemia	tak	0	1	0	0	0	0	0	0	0	0	0	1	powyżej roku	9,1	norma	4,18	norma	13,6	norma	94	norma	32,5	norma	212	norma	0,2	norma	163,11	powyżej normy	0,62	norma	140	norma	4,16	norma	19	norma	25	norma
26	schizofrenia	kliniczna	Kobieta	10.03.2023	10,1	norma	68	60-69 lat	NT	tak	1	0	0	0	0	0	0	0	0	0	0	0		4,8	norma	4,16	norma	12,8	norma	93,5	norma	30,8	norma	222	norma	0,24	norma	88,41	norma	0,86	norma	141	norma	4,45	norma	14	norma	12	norma
59	schizofrenia	kliniczna	Mężczyzna	10.05.2023	10,4	norma	33	30-39 lat	Nie podaje	nie	0	0	0	0	0	0	0	0	0	0	0	1	poniżej roku	6,5	norma	5,21	norma	16,2	norma	89,6	norma	31,1	norma	323	norma	0,3	norma	88,64	norma	0,99	norma	139	norma	4,31	norma	20	norma	21	norma
53	schizofrenia	kliniczna	Mężczyzna	10.02.2023	11,1	norma	50	50-59 lat	Nie podaje	nie	0	0	0	0	0	0	0	0	0	0	0	0		5,1	norma	4,9	norma	15,4	norma	93,3	norma	31,4	norma	212	norma	0,22	norma	96,6	norma	0,65	poniżej normy	141	norma	4,03	norma	35	norma	40	norma
33	schizofrenia	kliniczna	Mężczyzna	08.24.2023	12,4	norma	27	20-29 lat	Nie podaje	nie	0	0	0	0	0	0	0	0	0	0	0	0		11,3	powyżej normy	5,12	norma	15,9	norma	92,4	norma	31,3	norma	310	norma	0,29	norma	79,94	norma	0,78	norma	138	norma	4,24	norma	12	norma	16	norma
37	schizofrenia	kliniczna	Mężczyzna	08.25.2023	10,5	norma	41	40-49 lat	NT	tak	1	0	0	0	0	0	0	0	0	0	0	0		7,2	norma	4,71	norma	14,1	norma	89,2	norma	33,6	norma	208	norma	0,23	norma	114,36	powyżej normy	1,08	norma	142	norma	4,18	norma	35	norma	38	norma
28	schizofrenia	kliniczna	Kobieta	10.03.2023	10,5	norma	25	20-29 lat	Niedoczynność tarczycy	tak	0	0	0	0	0	0	1	0	0	0	0	0		8,8	norma	5,22	powyżej normy	13	norma	76,6	poniżej normy	24,9	poniżej normy	270	norma	0,3	norma	91,59	norma	0,77	norma	141	norma	4,81	norma	17	norma	17	norma
22	schizofrenia	kliniczna	Kobieta	09.18.2023	6,29	norma	46	40-49 lat	Cukrzyca t2	tak	0	1	0	0	0	0	0	0	0	0	0	1	powyżej roku	9,6	norma	3,62	poniżej normy	12,2	norma	99,7	powyżej normy	33,7	norma	225	norma	0,22	norma	93,91	norma	0,59	norma	141	norma	4,2	norma	16	norma	11	norma
3	schizofrenia	kliniczna	Kobieta	08.09.2023	8,99	norma	20	20-29 lat	Nie podaje	nie	0	0	0	0	0	0	0	0	0	0	0	0		11,2	powyżej normy	5,02	norma	14,7	norma	89	norma	29,2	norma	390	norma	0,38	norma	89,28	norma	0,74	norma	141	norma	4,29	norma	17	norma	14	norma
56	schizofrenia	kliniczna	Mężczyzna	10.05.2023	7,2	norma	72	70-79 lat	NT, 2 udary niedokrwienne, Hipercholesterolemia,	tak	1	0	0	1	0	0	0	0	1	0	0	0		4,76	norma	4,39	norma	16,2	norma	92	norma	32,2	norma	172	norma	0,24	norma	86,24	norma	0,83	norma	138	norma	4,01	norma	23	norma	31	norma
7	schizofrenia	kliniczna	Kobieta	08.11.2023	9,3	norma	62	60-69 lat	Cukrzyca t2, NT	tak	0	1	0	0	0	0	0	0	0	0	0	0		6,9	norma	3,28	poniżej normy	10,8	poniżej normy	100	powyżej normy	32,9	norma	276	norma	0,26	norma	98,71	norma	0,8	norma	137	norma	4,12	norma	12	norma	12,35	norma
31	schizofrenia	kliniczna	Mężczyzna	08.24.2023	7,14	norma	40	40-49 lat	Hipercholesterolemia	tak	0	0	0	0	0	0	0	0	0	0	0	0		11,5	powyżej normy	4,98	norma	15,5	norma	93,2	norma	31,1	norma	225	norma	0,24	norma	103,8	powyżej normy	1,14	norma	144	norma	4,51	norma	15	norma	20	norma
8	schizofrenia	kliniczna	Kobieta	08.11.2023	10,1	norma	71	70-79 lat	Cukrzyca t2	tak	0	1	0	0	0	0	0	0	0	0	0	0		12	powyżej normy	4,72	norma	14,3	norma	86,4	norma	30,3	norma	301	norma	0,3	norma	88,43	norma	0,63	norma	145	norma	3,86	norma	9	norma	13	norma
54	schizofrenia	kliniczna	Mężczyzna	10.02.2023	7,95	norma	32	30-39 lat	Nie podaje	nie	0	0	0	0	0	0	0	0	0	0	0	0		6	norma	4,48	norma	14,2	norma	92,2	norma	31,7	norma	327	norma	0,31	norma	93,48	norma	0,77	norma	139	norma	5,4	powyżej normy	29	norma	17	norma
57	schizofrenia	kliniczna	Mężczyzna	10.05.2023	8,76	norma	81	80-89 lat	Cukrzyca t2	tak	0	1	0	0	0	0	0	0	0	0	0	0		7,2	norma	4,31	norma	14	norma	96,1	powyżej normy	32,5	norma	216	norma	0,22	norma	119,27	powyżej normy	1,15	norma	143	norma	4,44	norma	35	norma	39	norma
34	schizofrenia	kliniczna	Mężczyzna	08.24.2023	15,4	norma	39	30-39 lat	Nie podaje	nie	0	0	0	0	0	0	0	0	0	0	0	1	powyżej roku	11,7	powyżej normy	4,67	norma	15,4	norma	94,2	powyżej normy	33	norma	274	norma	0,28	norma	119,51	powyżej normy	0,76	norma	140	norma	4,16	norma	15	norma	25	norma
17	schizofrenia	kliniczna	Kobieta	08.30.2023	11,4	norma	60	60-69 lat	NT, hipercholesterolemia	tak	1	0	0	1	0	0	0	0	0	0	0	0		10,8	powyżej normy	4,56	norma	15,3	norma	100,4	powyżej normy	33,6	norma	315	norma	0,33	norma	97,54	norma	0,76	norma	137	norma	4,48	norma	20	norma	18	norma
20	schizofrenia	kliniczna	Kobieta	09.18.2023	10,6	norma	80	80-89 lat	Nie podaje	nie	0	0	0	0	0	0	0	0	0	0	0	0		4,9	norma	4,48	norma	15	norma	95,8	powyżej normy	33,5	norma	178	norma	0,18	norma	118,49	powyżej normy	0,86	norma	147	powyżej normy	4,43	norma	13	norma	6	norma
43	schizofrenia	kliniczna	Mężczyzna	09.07.2023	9,2	norma	45	40-49 lat	Nie podaje	nie	0	0	0	0	0	0	0	0	0	0	0	0		4,8	norma	4,42	norma	14,8	norma	99,1	powyżej normy	33,5	norma	223	norma	0,22	norma	96,3	norma	0,82	norma	140	norma	4,21	norma	21	norma	24	norma
48	schizofrenia	kliniczna	Mężczyzna	09.15.2023	7,34	norma	53	50-59 lat	Dna moczanowa	tak	0	0	0	0	0	0	0	0	0	0	1	1	poniżej roku	5,5	norma	4,72	norma	15,4	norma	92,5	norma	32,2	norma	221	norma	0,22	norma	95,72	norma	0,84	norma	143	norma	4,24	norma	41	powyżej normy	135	powyżej normy
21	schizofrenia	kliniczna	Kobieta	09.18.2023	9,74	norma	70	70-79 lat	Cukrzyca t2, NT	tak	1	1	0	0	0	0	0	0	0	0	0	0		8,7	norma	4,54	norma	13,4	norma	90,1	norma	29,5	norma	184	norma	0,25	norma	91,03	norma	0,66	norma	143	norma	4,01	norma	31	norma	30	norma
2	schizofrenia	kliniczna	Kobieta	08.09.2023	16,3	powyżej normy	43	40-49 lat	Upośledzenie umysłowe,	tak	0	0	0	0	0	0	0	0	0	1	0	0		5	norma	4,43	norma	13,6	norma	92,9	norma	31,3	norma	185	norma	0,17	norma	78,26	norma	0,75	norma	132	norma	4,22	norma	12	norma	12	norma
9	schizofrenia	kliniczna	Kobieta	08.11.2023	9,89	norma	53	50-59 lat	Cukrzyca t2, NT	tak	1	0	0	0	0	0	0	0	0	0	0	1	powyżej roku	7,8	norma	5,07	norma	11,1	poniżej normy	71,2	poniżej normy	21,9	poniżej normy	481	powyżej normy	0,43	powyżej normy	111,77	powyżej normy	0,6	norma	136	norma	4,2	norma	24	norma	20	norma
23	schizofrenia	kliniczna	Kobieta	09.18.2023	17,2	powyżej normy	39	30-39 lat	Padaczka	tak	0	0	0	0	0	0	0	1	0	0	0	0		8,6	norma	4,58	norma	13,3	norma	88,4	norma	29	norma	155	norma	0,19	norma	87,68	norma	0,61	norma	141	norma	3,78	norma	12	norma	6	norma
46	schizofrenia	kliniczna	Mężczyzna	09.15.2023	9,5	norma	25	20-29 lat	Nie podaje	nie	0	0	0	0	0	0	0	0	0	0	0	1	powyżej roku	8,7	norma	5,13	norma	16	norma	88,7	norma	31,2	norma	271	norma	0,28	norma	81,13	norma	0,89	norma	143	norma	4,27	norma	10	norma	7	norma
39	schizofrenia	kliniczna	Mężczyzna	08.25.2023	7,74	norma	32	30-39 lat	Torbiel szyszynki	tak	0	0	0	0	0	0	0	0	1	0	0	0		4,6	norma	5,4	norma	17,2	norma	89,4	norma	31,9	norma	216	norma	0,2	norma	112,27	powyżej normy	0,82	norma	140	norma	4,04	norma	21	norma	17	norma
14	schizofrenia	kliniczna	Kobieta	08.22.2023	8,62	norma	30	30-39 lat	Niedoczynność tarczycy, astma oskrzelowa,	tak	0	0	0	0	0	0	1	0	0	0	1	1	powyżej roku	4,6	norma	4,27	norma	12,4	norma	90,2	norma	29	norma	231	norma	0,27	norma	88,89	norma	0,53	norma	143	norma	4,13	norma	15	norma	14	norma
42	schizofrenia	kliniczna	Mężczyzna	09.07.2023	9,49	norma	49	40-49 lat	Nie podaje	nie	0	0	0	0	0	0	0	0	0	0	0	0		5,1	norma	3,69	poniżej normy	11,6	poniżej normy	91,9	norma	31,4	norma	189	norma	0,18	norma	90,01	norma	0,77	norma	143	norma	4,38	norma	28	norma	24	norma
25	schizofrenia	kliniczna	Kobieta	10.03.2023	11,4	norma	65	60-69 lat	NT	tak	1	0	0	0	0	0	0	0	0	0	0	1	poniżej roku	43,6	powyżej normy	4,14	norma	11,8	poniżej normy	87	norma	28,5	norma	237	norma	0,24	norma	108,05	powyżej normy	0,87	norma	145	norma	4,28	norma	9	norma	4	norma
30	schizofrenia	kliniczna	Kobieta	10.03.2023	9,36	norma	25	20-29 lat	PCOS	tak	0	0	0	0	0	0	0	0	0	0	1	0		6,7	norma	4,65	norma	13,6	norma	87,3	norma	29,2	norma	300	norma	0,29	norma	107,94	powyżej normy	0,87	norma	142	norma	4,33	norma	13	norma	13	norma
44	schizofrenia	kliniczna	Mężczyzna	09.07.2023	7,62	norma	50	50-59 lat	NT	tak	1	0	0	0	0	0	0	0	0	0	0	0		5	norma	4,49	norma	13,9	poniżej normy	91,8	norma	31	norma	126	poniżej normy	0,14	poniżej normy	88,45	norma	0,83	norma	138	norma	3,97	norma	38	norma	44	powyżej normy
1	schizofrenia	kliniczna	Kobieta	08.09.2023	11,1	norma	71	70-79 lat	NT	tak	1	0	0	0	0	0	0	0	0	0	0	0		5,5	norma	4,14	norma	11,8	poniżej normy	88,9	norma	28,5	norma	227	norma	0,22	norma	93,54	norma	0,8	norma	139	norma	4,54	norma	23	norma	24	norma
16	schizofrenia	kliniczna	Kobieta	08.23.2023	7,2	norma	29	20-29 lat	Nie podaje	nie	0	0	0	0	0	0	0	0	0	0	0	0		5,7	norma	3,87	norma	10,8	poniżej normy	85,8	norma	27,9	norma	223	norma	0,22	norma	80,26	norma	0,57	norma	139	norma	3,94	norma	17	norma	20	norma
51	schizofrenia	kliniczna	Mężczyzna	09.28.2023	9,45	norma	40	40-49 lat	NT	tak	1	0	0	0	0	0	0	0	0	0	0	1	poniżej roku	7,5	norma	4,65	norma	15,2	norma	91,6	norma	32,7	norma	215	norma	0,21	norma	89,37	norma	0,77	norma	140	norma	4,11	norma	22	norma	20	norma
18	schizofrenia	kliniczna	Kobieta	09.04.2023	9,56	norma	43	40-49 lat	Tachykardia	tak	0	0	0	0	0	0	0	0	0	0	1	0		6,5	norma	4,08	norma	13,8	norma	97,1	powyżej normy	33,8	norma	197	norma	0,29	norma	87,23	norma	0,56	norma	140	norma	4,18	norma	39	powyżej normy	50	powyżej normy
32	schizofrenia	kliniczna	Mężczyzna	08.24.2023	10,2	norma	49	40-49 lat	Nie podaje	nie	0	0	0	0	0	0	0	0	0	0	0	0		7,9	norma	4,84	norma	15,4	norma	94,6	powyżej normy	31,8	norma	273	norma	0,3	norma	91,47	norma	0,69	poniżej normy	145	norma	4,38	norma	17	norma	19	norma
45	schizofrenia	kliniczna	Mężczyzna	09.08.2023	9,04	norma	34	30-39 lat	Nie podaje	nie	0	0	0	0	0	0	0	0	0	0	0	0		9,4	norma	5,08	norma	15,8	norma	92,1	norma	31,1	norma	215	norma	0,23	norma	91,53	norma	0,79	norma	144	norma	4,34	norma	17	norma	51	powyżej normy
36	schizofrenia	kliniczna	Mężczyzna	08.24.2023	13,4	norma	22	20-29 lat	Nie podaje	nie	0	0	0	0	0	0	0	0	0	0	0	1	powyżej roku	6,5	norma	3,95	poniżej normy	13,3	poniżej normy	98	powyżej normy	33,7	norma	238	norma	0,24	norma	115,55	powyżej normy	0,9	norma	139	norma	4,34	norma	40	powyżej normy	15	norma
49	schizofrenia	kliniczna	Mężczyzna	09.15.2023	8,51	norma	36	30-39 lat	Nie podaje	nie	0	0	0	0	0	0	0	0	0	0	0	0		5,7	norma	4,62	norma	14,6	norma	93,5	norma	31,6	norma	225	norma	0,22	norma	85,13	norma	0,82	norma	144	norma	4,61	norma	20	norma	23	norma
38	schizofrenia	kliniczna	Mężczyzna	08.25.2023	9,39	norma	53	50-59 lat	NT, drżenie mimowolne	tak	1	0	0	0	0	0	0	0	0	0	1	0		9	norma	4,86	norma	15,5	norma	88,7	norma	31,9	norma	253	norma	0,23	norma	103,17	powyżej normy	0,95	norma	141	norma	3,79	norma	20	norma	13	norma
10	schizofrenia	kliniczna	Kobieta	08.22.2023	13,7	norma	35	30-39 lat	Nie podaje	nie	0	0	0	0	0	0	0	0	0	0	0	1	powyżej roku	12,7	powyżej normy	5,41	powyżej normy	15,2	norma	84,5	norma	28,1	norma	228	norma	0,2	norma	89,67	norma	0,75	norma	139	norma	4,04	norma	14	norma	11	norma
52	schizofrenia	kliniczna	Mężczyzna	10.02.2023	10,6	norma	34	30-39 lat	Nie podaje	nie	0	0	0	0	0	0	0	0	0	0	0	0		10	norma	5,68	norma	17,4	norma	85,9	norma	30,6	norma	262	norma	0,24	norma	90,83	norma	1,03	norma	138	norma	4,03	norma	17	norma	29	norma
29	schizofrenia	kliniczna	Kobieta	10.03.2023	12,6	norma	53	50-59 lat	Niedoczynność tarczycy, astma oskrzelowa,	tak	0	0	0	0	0	0	1	0	0	0	1	0		6,3	norma	4,55	norma	14,7	norma	95,8	powyżej normy	32,33	norma	314	norma	0,33	norma	122,59	powyżej normy	0,53	norma	139	norma	4,6	norma	30	norma	86	powyżej normy
58	schizofrenia	kliniczna	Mężczyzna	10.05.2023	7,87	norma	40	40-49 lat	Padaczka	tak	0	0	0	0	0	0	0	1	0	0	0	1	powyżej roku	5,1	norma	4,38	norma	13,1	poniżej normy	92,2	norma	29,9	norma	159	norma	0,17	norma	98,54	norma	0,82	norma	140	norma	4,8	norma	10	norma	4	norma
13	schizofrenia	kliniczna	Kobieta	08.22.2023	6,37	norma	32	30-39 lat	Nie podaje	nie	0	0	0	0	0	0	0	0	0	0	0	1	powyżej roku	6	norma	4,68	norma	13,2	norma	85,9	norma	28,2	norma	270	norma	0,28	norma	88,6	norma	0,69	norma	141	norma	4,54	norma	26	norma	28	norma
55	schizofrenia	kliniczna	Mężczyzna	10.02.2023	11,6	norma	35	30-39 lat	NT	tak	1	0	0	0	0	0	0	0	0	0	0	0		7,5	norma	3,94	poniżej normy	12,6	poniżej normy	93,1	norma	32	norma	335	norma	0,32	norma	103,26	powyżej normy	0,84	norma	144	norma	4,03	norma	28	norma	15	norma
6	schizofrenia	kliniczna	Kobieta	08.10.2023	10,5	norma	27	20-29 lat	Zsp. Downa	tak	0	0	0	0	0	0	0	0	0	1	0	0		4,3	norma	4,22	norma	14,2	norma	97,2	powyżej normy	33,9	norma	265	norma	0,23	norma	91,53	norma	0,88	norma	140	norma	4,35	norma	14	norma	14	norma
50	schizofrenia	kliniczna	Mężczyzna	09.28.2023	8,39	norma	46	40-49 lat	Nie podaje	nie	0	0	0	0	0	0	0	0	0	0	0	0		6,4	norma	4,96	norma	15,3	norma	88,7	norma	30,8	norma	214	norma	0,22	norma	101,85	powyżej normy	0,71	norma	144	norma	4,52	norma	35	norma	38	norma
27	schizofrenia	kliniczna	Kobieta	10.03.2023	7,3	norma	30	30-39 lat	Cukrzyca t2	tak	0	1	0	0	0	0	0	0	0	0	0	0		8,8	norma	4,65	norma	14,1	norma	89,7	norma	30,3	norma	331	norma	0,32	norma	116,19	powyżej normy	0,98	powyżej normy	135	norma	3,77	norma	21	norma	25	norma
40	schizofrenia	kliniczna	Mężczyzna	08.30.2023	8,1	norma	38	30-39 lat	Nie podaje	nie	0	0	0	0	0	0	0	0	0	0	0	0		8,1	norma	5,01	norma	15,5	norma	94,4	powyżej normy	30,9	norma	238	norma	0,21	norma	123,08	powyżej normy	0,79	norma	147	powyżej normy	4,13	norma	29	norma	53	powyżej normy
12	schizofrenia	kliniczna	Kobieta	08.22.2023	10	norma	39	30-39 lat	Nie podaje	nie	0	0	0	0	0	0	0	0	0	0	0	1	powyżej roku	10	norma	4,16	norma	12,6	norma	90,1	norma	30,3	norma	388	norma	0,4	powyżej normy	117,1	powyżej normy	0,59	norma	140	norma	4,26	norma	10	norma	18	norma
4	schizofrenia	kliniczna	Kobieta	08.10.2023	6,44	norma	48	40-49 lat	Niedoczynność tarczycy	tak	0	0	0	0	0	0	1	0	0	0	0	1		7,4	norma	4,72	norma	16	norma	100,8	powyżej normy	33,9	norma	261	norma	0,26	norma	106,66	powyżej normy	0,6	norma	140	norma	4,73	norma	23	norma	97	powyżej normy
19	schizofrenia	kliniczna	Kobieta	09.05.2023	9,45	norma	63	60-69 lat	Nie podaje	nie	0	0	0	0	0	0	0	0	0	0	0	1	powyżej roku	8	norma	4,43	norma	13,6	norma	92,8	norma	30,7	norma	205	norma	0,23	norma	101,54	powyżej normy	0,91	powyżej normy	144	norma	4,33	norma	12	norma	10	norma
[truncated: 71 more columns]
